# Supplementary material for: Comprehensive Analysis of Imipenemase (IMP)-Type Metallo-β-Lactamase: A Global Distribution Threatening Asia
Source: Antibiotics (Basel). 2022 Feb 11;11(2):236. doi: 10.3390/antibiotics11020236 (PMC8868347; doi:10.3390/antibiotics11020236)
Supplement: Supplementary file 1 [file antibiotics-11-00236-s001.zip]

Archive with 1 entries (1 files):
- antibiotics-1569229-SI.pdf
